# Supplementary material for: Luteolin from Gastrodia elata Ameliorates Solar Dermatitis via Inhibition of the MAPK/JUN Signalling Pathway
Source: Pharmaceuticals (Basel). 2026 Jul 3;19(7):1042. doi: 10.3390/ph19071042 (PMC13416056; doi:10.3390/ph19071042)
Supplement: Supplementary file 1 [file pharmaceuticals-19-01042-s001.zip]

Archive with 1 entries (1 files):
- pharmaceuticals-4338199-supplementary.pdf
